# Supplementary material for: In Vitro, In Silico, and In Vivo Evaluation of Antiplasmodial Activity of Ursodeoxycholic Acid Following GNPS Dereplication of an Active Streptomyces sp. Fraction
Source: Pharmaceuticals (Basel). 2026 Jun 20;19(6):958. doi: 10.3390/ph19060958 (PMC13304703; doi:10.3390/ph19060958)
Supplement: Supplementary file 1 [file pharmaceuticals-19-00958-s001.zip]

Archive with 1 entries (1 files):
- pharmaceuticals-4322586-supplementary.pdf
